# Supplementary material for: Southern hemisphere deep-water stylasterid corals including a new species, Errina labrosa sp. n. (Cnidaria, Hydrozoa, Stylasteridae), with notes on some symbiotic scalpellids (Cirripedia, Thoracica, Scalpellidae)
Source: Zookeys. 2015 Jan 19;(472):1–25. doi: 10.3897/zookeys.472.8547 (PMC4304027; doi:10.3897/zookeys.472.8547)
Supplement: XML Treatment for Stephanohelia sp. [file zookeys.472.8547-treatment2.xml]

<!DOCTYPE tp:taxon-treatment
  PUBLIC "-//TaxonX//DTD Taxonomic Treatment Publishing DTD v0 20100105//EN" "tax-treatment-NSO.dtd">
<tp:taxon-treatment xmlns:tp="http://www.plazi.org/taxpub"><tp:treatment-meta><kwd-group><label>Taxon classification</label><kwd><named-content content-type="kingdom">Animalia</named-content></kwd><kwd><named-content content-type="order">Anthoathecata</named-content></kwd><kwd><named-content content-type="family">Stylasteridae</named-content></kwd></kwd-group><mixed-citation publication-type="journal"><person-group><name><surname>Pica</surname><given-names>Daniela</given-names></name><name><surname>Cairns</surname><given-names>Stephen D.</given-names></name><name><surname>Puce</surname><given-names>Stefania</given-names></name><name><surname>Newman</surname><given-names>William A.</given-names></name></person-group><article-title>Southern hemisphere deep-water stylasterid corals including a new species, <italic><tp:taxon-name><tp:taxon-name-part taxon-name-part-type="genus">Errina</tp:taxon-name-part> <tp:taxon-name-part taxon-name-part-type="species">labrosa</tp:taxon-name-part></tp:taxon-name></italic> sp. n. (<tp:taxon-name><tp:taxon-name-part taxon-name-part-type="phylum">Cnidaria</tp:taxon-name-part></tp:taxon-name>, <tp:taxon-name><tp:taxon-name-part taxon-name-part-type="class">Hydrozoa</tp:taxon-name-part></tp:taxon-name>, <tp:taxon-name><tp:taxon-name-part taxon-name-part-type="family">Stylasteridae</tp:taxon-name-part></tp:taxon-name>), with notes on some symbiotic scalpellids (<tp:taxon-name><tp:taxon-name-part taxon-name-part-type="infraclass">Cirripedia</tp:taxon-name-part></tp:taxon-name>, <tp:taxon-name><tp:taxon-name-part taxon-name-part-type="superorder">Thoracica</tp:taxon-name-part></tp:taxon-name>, <tp:taxon-name><tp:taxon-name-part taxon-name-part-type="family">Scalpellidae</tp:taxon-name-part></tp:taxon-name>)</article-title><source>Zookeys</source><day>19</day><month>1</month><year>2015</year><volume>2015</volume><issue>472</issue><fpage>1</fpage><lpage>25</lpage><pub-id pub-id-type="doi">10.3897/zookeys.472.8547</pub-id></mixed-citation></tp:treatment-meta><tp:nomenclature><tp:taxon-name>
                            <tp:taxon-name-part taxon-name-part-type="genus">Stephanohelia</tp:taxon-name-part>
                            <tp:taxon-name-part taxon-name-part-type="uncertainty-rank">sp.</tp:taxon-name-part>
                        </tp:taxon-name><xref ref-type="fig" rid="F1">Figure 1</xref></tp:nomenclature><tp:treatment-sec sec-type="Material studied"><title>Material studied.</title><p>Three colonies of sample MNHN IK 2010-152: expedition MUSORSTOM 4 N/O Vauban, Sta. CP194, <named-content xmlns:xlink="http://www.w3.org/1999/xlink" content-type="dwc:verbatimCoordinates" xlink:type="simple">18°53’ S, 163°22’ E</named-content>, New Caledonia, 550 m depth 19 September 1985 (in ethanol).</p></tp:treatment-sec><tp:treatment-sec sec-type="Description"><title>Description.</title><p>Coral colonies arborescent, up to 8 cm long and 7 cm wide, with the basal branches up to 1.5 cm in diameter (Figure <xref ref-type="fig" rid="F1">1a</xref>). They are characterised by few main branches that are uniplanar around which several polychotomously tiny branches originate, formed by two to five branchlets (Figure <xref ref-type="fig" rid="F1">1b</xref>). The tiny branches are characterised by small abcauline spines (Figures <xref ref-type="fig" rid="F1">1b, c</xref>), up to 20 µm tall, mainly on the lateral edges. The branches are oval in cross-section. The tiny branches on both faces of the main branches are often anastomose, forming a gallery, which is caused by a commensal polychaete (Figure <xref ref-type="fig" rid="F1">1a</xref>). The colonies are attached to the substrate by an incrusting base. The colour of the coenosteum is white (Figure <xref ref-type="fig" rid="F1">1a</xref>). The coenosteal texture is linear-imbricate, composed of platelets irregular in shape and showing an alternating polarity (Figure <xref ref-type="fig" rid="F1">1d</xref>). The coenosteum is pierced by numerous coenosteal pores, 15-22-30 µm in diameter (Figure <xref ref-type="fig" rid="F1">1d</xref>). The strips are not well defined. The coenosteum is white.</p><fig id="F1" position="float" orientation="portrait"><label>Figure 1.</label><caption><p><italic><tp:taxon-name><tp:taxon-name-part taxon-name-part-type="genus">Stephanohelia</tp:taxon-name-part></tp:taxon-name></italic> sp. <bold>a</bold> Colony. SEM micrographs of <bold>b</bold> branch with polychotomous tiny branches and male ampullae <bold>c</bold> small abcauline spines <bold>d</bold> texture <bold>e</bold> polychotomous branches with aligned dactylopores <bold>f</bold> gastrostyle <bold>g</bold> female ampulla.</p></caption><graphic xmlns:xlink="http://www.w3.org/1999/xlink" xlink:href="zookeys-472-001-g001.jpg" position="float" orientation="portrait" xlink:type="simple" id="oo_36992.jpg"/></fig><p>Gastropores are circular, 100-175-230 µm in diameter, occurring exclusively at branching axils (Figure <xref ref-type="fig" rid="F1">1e</xref>). The gastropore tubes are cylindrical to conical in apical branches where they are less deep. The gastrostyle tips are visible on the coenosteum surface. The gastrostyles are robust and tree-like in shape without ridges and ornamented with multi-tipped spines (Figure <xref ref-type="fig" rid="F1">1f</xref>). The gastrostyles measure 96-170-205 µm in length and 50-80-100 µm in diameter (L:D=1.8–2.6). A ring palisade is not present. The dactylopores are flush with coenosteum and aligned on branch edges (Figure <xref ref-type="fig" rid="F1">1e</xref>). They are circular in shape and 40-60-95 µm in diameter. Dactylostyles are absent.</p><p>The female ampullae are round, superficial, 600-820-900 µm in diameter, and have a smooth surface (Figure <xref ref-type="fig" rid="F1">1g</xref>). They are distributed uniformly around the branches. Male ampullae are 400-510-600 µm in diameter and characterised by a round depression with a small central dome (Figure <xref ref-type="fig" rid="F1">1b</xref>). The domes vary in shape and have a highly perforate surface, usually with an apical pore (Figure <xref ref-type="fig" rid="F1">1b</xref>).</p></tp:treatment-sec><tp:treatment-sec sec-type="Remarks"><title>Remarks.</title><p>The characteristic shape of the colonies with polychotomous branching, the presence of the gastropores exclusively at branch axils, the large gastrostyles and the absence of the ring palisade and the dactylostyles are characteristic for <italic><tp:taxon-name><tp:taxon-name-part taxon-name-part-type="genus">Stephanohelia</tp:taxon-name-part></tp:taxon-name></italic>. This species differs from the type species, <italic><tp:taxon-name><tp:taxon-name-part taxon-name-part-type="genus">Stephanohelia</tp:taxon-name-part> <tp:taxon-name-part taxon-name-part-type="species">praecipua</tp:taxon-name-part></tp:taxon-name></italic>, mainly in the gastrostyle shape. In fact, <italic><tp:taxon-name><tp:taxon-name-part taxon-name-part-type="genus">Stephanohelia</tp:taxon-name-part> <tp:taxon-name-part taxon-name-part-type="species">praecipua</tp:taxon-name-part></tp:taxon-name></italic> has a gastrostyle characterised by a main basal shaft with a very expanded midsection and a slender tip. The scarcity of the analysed material is insufficient to enable the description of a new species.</p></tp:treatment-sec></tp:taxon-treatment>
