# Supplementary material for: Southern hemisphere deep-water stylasterid corals including a new species, Errina labrosa sp. n. (Cnidaria, Hydrozoa, Stylasteridae), with notes on some symbiotic scalpellids (Cirripedia, Thoracica, Scalpellidae)
Source: Zookeys. 2015 Jan 19;(472):1–25. doi: 10.3897/zookeys.472.8547 (PMC4304027; doi:10.3897/zookeys.472.8547)
Supplement: XML Treatment for Inferiolabiata [file zookeys.472.8547-treatment3.xml]

<!DOCTYPE tp:taxon-treatment
  PUBLIC "-//TaxonX//DTD Taxonomic Treatment Publishing DTD v0 20100105//EN" "tax-treatment-NSO.dtd">
<tp:taxon-treatment xmlns:tp="http://www.plazi.org/taxpub"><tp:treatment-meta><kwd-group><label>Taxon classification</label><kwd><named-content content-type="kingdom">Animalia</named-content></kwd><kwd><named-content content-type="order">Anthoathecata</named-content></kwd><kwd><named-content content-type="family">Stylasteridae</named-content></kwd></kwd-group><mixed-citation publication-type="journal"><person-group><name><surname>Pica</surname><given-names>Daniela</given-names></name><name><surname>Cairns</surname><given-names>Stephen D.</given-names></name><name><surname>Puce</surname><given-names>Stefania</given-names></name><name><surname>Newman</surname><given-names>William A.</given-names></name></person-group><article-title>Southern hemisphere deep-water stylasterid corals including a new species, <italic><tp:taxon-name><tp:taxon-name-part taxon-name-part-type="genus">Errina</tp:taxon-name-part> <tp:taxon-name-part taxon-name-part-type="species">labrosa</tp:taxon-name-part></tp:taxon-name></italic> sp. n. (<tp:taxon-name><tp:taxon-name-part taxon-name-part-type="phylum">Cnidaria</tp:taxon-name-part></tp:taxon-name>, <tp:taxon-name><tp:taxon-name-part taxon-name-part-type="class">Hydrozoa</tp:taxon-name-part></tp:taxon-name>, <tp:taxon-name><tp:taxon-name-part taxon-name-part-type="family">Stylasteridae</tp:taxon-name-part></tp:taxon-name>), with notes on some symbiotic scalpellids (<tp:taxon-name><tp:taxon-name-part taxon-name-part-type="infraclass">Cirripedia</tp:taxon-name-part></tp:taxon-name>, <tp:taxon-name><tp:taxon-name-part taxon-name-part-type="superorder">Thoracica</tp:taxon-name-part></tp:taxon-name>, <tp:taxon-name><tp:taxon-name-part taxon-name-part-type="family">Scalpellidae</tp:taxon-name-part></tp:taxon-name>)</article-title><source>Zookeys</source><day>19</day><month>1</month><year>2015</year><volume>2015</volume><issue>472</issue><fpage>1</fpage><lpage>25</lpage><pub-id pub-id-type="doi">10.3897/zookeys.472.8547</pub-id></mixed-citation></tp:treatment-meta><tp:nomenclature><label>Genus</label><tp:taxon-name>
                            <tp:taxon-name-part taxon-name-part-type="genus">Inferiolabiata</tp:taxon-name-part>
                        </tp:taxon-name><tp:taxon-authority>Broch, 1951</tp:taxon-authority></tp:nomenclature><tp:treatment-sec sec-type="Diagnosis"><title>Diagnosis.</title><p>Colonies commonly associated with a commensal polychaete. Gastropores and dactylopores randomly distributed. Coenosteal texture linear- or reticulate-imbricate. Gastrostyles are present but a ring palisade is usually absent. Tabulae often present. Dactylopore spines with a primarily abcauline dactylotome. Dactylostyles present. Ampullae superficial.</p></tp:treatment-sec><tp:treatment-sec sec-type="Discussion"><title>Discussion.</title><p>The genus <italic><tp:taxon-name><tp:taxon-name-part taxon-name-part-type="genus">Inferiolabiata</tp:taxon-name-part></tp:taxon-name></italic> includes four species (<xref ref-type="bibr" rid="B23">Cairns and Zibrowius 2013</xref>). The present material represents part of the first record of identified stylasterid corals from the Tristan da Cunha Archipelago.</p></tp:treatment-sec><tp:treatment-sec sec-type="Type species"><title>Type species.</title><p><italic><tp:taxon-name><tp:taxon-name-part taxon-name-part-type="genus">Errina</tp:taxon-name-part> <tp:taxon-name-part taxon-name-part-type="species">labiata</tp:taxon-name-part></tp:taxon-name></italic> Moseley, 1879.</p></tp:treatment-sec><tp:treatment-sec sec-type="Depth range"><title>Depth range.</title><p>80–2100 m.</p></tp:treatment-sec><tp:treatment-sec sec-type="Distribution"><title>Distribution.</title><p>Tristan da Cunha Archipelago, South Africa, Antarctica and Sub-Antarctic area, New Zealand.</p></tp:treatment-sec><ref-list><ref id="B23"><mixed-citation xmlns:xlink="http://www.w3.org/1999/xlink" xlink:type="simple"><person-group><name name-style="western"><surname>Cairns</surname><given-names>SD</given-names></name><name name-style="western"><surname>Zibrowius</surname><given-names>H</given-names></name></person-group> (<year>2013</year>) <article-title><tp:taxon-name><tp:taxon-name-part taxon-name-part-type="family">Stylasteridae</tp:taxon-name-part></tp:taxon-name> (<tp:taxon-name><tp:taxon-name-part taxon-name-part-type="phylum">Cnidaria</tp:taxon-name-part></tp:taxon-name>, <tp:taxon-name><tp:taxon-name-part taxon-name-part-type="class">Hydrozoa</tp:taxon-name-part></tp:taxon-name>, <tp:taxon-name><tp:taxon-name-part taxon-name-part-type="suborder">Filifera</tp:taxon-name-part></tp:taxon-name>) from South Africa.</article-title><source>Zootaxa</source><volume>3691</volume>(<issue>1</issue>): <fpage>001</fpage>–<lpage>057</lpage>. doi: <ext-link ext-link-type="doi" xlink:href="10.11646/zootaxa.3691.1.1" xlink:type="simple">10.11646/zootaxa.3691.1.1</ext-link></mixed-citation></ref></ref-list></tp:taxon-treatment>
