# Supplementary material for: Southern hemisphere deep-water stylasterid corals including a new species, Errina labrosa sp. n. (Cnidaria, Hydrozoa, Stylasteridae), with notes on some symbiotic scalpellids (Cirripedia, Thoracica, Scalpellidae)
Source: Zookeys. 2015 Jan 19;(472):1–25. doi: 10.3897/zookeys.472.8547 (PMC4304027; doi:10.3897/zookeys.472.8547)
Supplement: XML Treatment for Inferiolabiata spinosa [file zookeys.472.8547-treatment4.xml]

<!DOCTYPE tp:taxon-treatment
  PUBLIC "-//TaxonX//DTD Taxonomic Treatment Publishing DTD v0 20100105//EN" "tax-treatment-NSO.dtd">
<tp:taxon-treatment xmlns:tp="http://www.plazi.org/taxpub"><tp:treatment-meta><kwd-group><label>Taxon classification</label><kwd><named-content content-type="kingdom">Animalia</named-content></kwd><kwd><named-content content-type="order">Anthoathecata</named-content></kwd><kwd><named-content content-type="family">Stylasteridae</named-content></kwd></kwd-group><mixed-citation publication-type="journal"><person-group><name><surname>Pica</surname><given-names>Daniela</given-names></name><name><surname>Cairns</surname><given-names>Stephen D.</given-names></name><name><surname>Puce</surname><given-names>Stefania</given-names></name><name><surname>Newman</surname><given-names>William A.</given-names></name></person-group><article-title>Southern hemisphere deep-water stylasterid corals including a new species, <italic><tp:taxon-name><tp:taxon-name-part taxon-name-part-type="genus">Errina</tp:taxon-name-part> <tp:taxon-name-part taxon-name-part-type="species">labrosa</tp:taxon-name-part></tp:taxon-name></italic> sp. n. (<tp:taxon-name><tp:taxon-name-part taxon-name-part-type="phylum">Cnidaria</tp:taxon-name-part></tp:taxon-name>, <tp:taxon-name><tp:taxon-name-part taxon-name-part-type="class">Hydrozoa</tp:taxon-name-part></tp:taxon-name>, <tp:taxon-name><tp:taxon-name-part taxon-name-part-type="family">Stylasteridae</tp:taxon-name-part></tp:taxon-name>), with notes on some symbiotic scalpellids (<tp:taxon-name><tp:taxon-name-part taxon-name-part-type="infraclass">Cirripedia</tp:taxon-name-part></tp:taxon-name>, <tp:taxon-name><tp:taxon-name-part taxon-name-part-type="superorder">Thoracica</tp:taxon-name-part></tp:taxon-name>, <tp:taxon-name><tp:taxon-name-part taxon-name-part-type="family">Scalpellidae</tp:taxon-name-part></tp:taxon-name>)</article-title><source>Zookeys</source><day>19</day><month>1</month><year>2015</year><volume>2015</volume><issue>472</issue><fpage>1</fpage><lpage>25</lpage><pub-id pub-id-type="doi">10.3897/zookeys.472.8547</pub-id></mixed-citation></tp:treatment-meta><tp:nomenclature><tp:taxon-name>
                            <tp:taxon-name-part taxon-name-part-type="genus">Inferiolabiata</tp:taxon-name-part>
                            <tp:taxon-name-part taxon-name-part-type="species">spinosa</tp:taxon-name-part>
                        </tp:taxon-name><tp:taxon-authority>Cairns, 1991</tp:taxon-authority><tp:nomenclature-citation-list><tp:nomenclature-citation><tp:taxon-name><tp:taxon-name-part taxon-name-part-type="genus">Inferiolabiata</tp:taxon-name-part> <tp:taxon-name-part taxon-name-part-type="species">spinosa</tp:taxon-name-part></tp:taxon-name><comment><xref ref-type="bibr" rid="B20">Cairns 1991</xref>: 42; <xref ref-type="bibr" rid="B23">Cairns and Zibrowius 2013</xref>: 14.</comment></tp:nomenclature-citation></tp:nomenclature-citation-list></tp:nomenclature><tp:treatment-sec sec-type="Material studied"><title>Material studied.</title><p>BNHM 1977.8.10.2: two broken colonies and seven fragments, <italic>Discovery</italic> Expedition Sta. 6, Tristan da Cunha, 3 miles N 30° E of Settlement, 80–140 m depth, 1 February 1926 (in ethanol).</p></tp:treatment-sec><tp:treatment-sec sec-type="Remarks"><title>Remarks.</title><p>The genus <!--PageBreak--><italic><tp:taxon-name><tp:taxon-name-part taxon-name-part-type="genus">Inferiolabiata</tp:taxon-name-part></tp:taxon-name></italic> consists of only four species: <italic><tp:taxon-name><tp:taxon-name-part taxon-name-part-type="genus">Inferiolabiata</tp:taxon-name-part> <tp:taxon-name-part taxon-name-part-type="species">labiata</tp:taxon-name-part></tp:taxon-name></italic> (Moseley, 1879), <italic><tp:taxon-name><tp:taxon-name-part taxon-name-part-type="genus">Inferiolabiata</tp:taxon-name-part> <tp:taxon-name-part taxon-name-part-type="species">lowei</tp:taxon-name-part></tp:taxon-name></italic> (Cairns, 1983a), <italic><tp:taxon-name><tp:taxon-name-part taxon-name-part-type="genus">Inferiolabiata</tp:taxon-name-part> <tp:taxon-name-part taxon-name-part-type="species">spinosa</tp:taxon-name-part></tp:taxon-name></italic> Cairns, 1991 and <italic><tp:taxon-name><tp:taxon-name-part taxon-name-part-type="genus">Inferiolabiata</tp:taxon-name-part> <tp:taxon-name-part taxon-name-part-type="species">africana</tp:taxon-name-part></tp:taxon-name></italic> Cairns &amp; Zibrowius, 2013. Our specimens match <italic><tp:taxon-name><tp:taxon-name-part taxon-name-part-type="genus">Inferiolabiata</tp:taxon-name-part> <tp:taxon-name-part taxon-name-part-type="species">spinosa</tp:taxon-name-part></tp:taxon-name></italic> described from New Zealand and South Africa (<xref ref-type="bibr" rid="B20">Cairns 1991</xref>, <xref ref-type="bibr" rid="B23">Cairns and Zibrowius 2013</xref>). They only differ in having longer and thinner gastrostyles (L:D up to 15), in lacking a well-defined ring palisade, and the presence of two unlinear series of dactylostyles instead of three.</p><p>This is the first record of <italic><tp:taxon-name><tp:taxon-name-part taxon-name-part-type="genus">Inferiolabiata</tp:taxon-name-part> <tp:taxon-name-part taxon-name-part-type="species">spinosa</tp:taxon-name-part></tp:taxon-name></italic> from the Atlantic and together with <italic><tp:taxon-name><tp:taxon-name-part taxon-name-part-type="genus">Errina</tp:taxon-name-part> <tp:taxon-name-part taxon-name-part-type="species">labrosa</tp:taxon-name-part></tp:taxon-name></italic> sp. n. (see below), it is part of the only known stylasterid fauna reported from Tristan da Cunha Archipelago.</p></tp:treatment-sec><ref-list><ref id="B20"><mixed-citation xmlns:xlink="http://www.w3.org/1999/xlink" xlink:type="simple"><person-group><name name-style="western"><surname>Cairns</surname><given-names>SD</given-names></name></person-group> (<year>1991</year>) <article-title>The marine fauna of New Zealand, <tp:taxon-name><tp:taxon-name-part taxon-name-part-type="family">Stylasteridae</tp:taxon-name-part></tp:taxon-name> (<tp:taxon-name><tp:taxon-name-part taxon-name-part-type="phylum">Cnidaria</tp:taxon-name-part></tp:taxon-name>, <tp:taxon-name><tp:taxon-name-part taxon-name-part-type="order">Hydroida</tp:taxon-name-part></tp:taxon-name>).</article-title><source>New Zealand Oceanographic Institute Memoir</source><volume>98</volume>: <fpage>1</fpage>–<lpage>179</lpage>.</mixed-citation></ref><ref id="B23"><mixed-citation xmlns:xlink="http://www.w3.org/1999/xlink" xlink:type="simple"><person-group><name name-style="western"><surname>Cairns</surname><given-names>SD</given-names></name><name name-style="western"><surname>Zibrowius</surname><given-names>H</given-names></name></person-group> (<year>2013</year>) <article-title><tp:taxon-name><tp:taxon-name-part taxon-name-part-type="family">Stylasteridae</tp:taxon-name-part></tp:taxon-name> (<tp:taxon-name><tp:taxon-name-part taxon-name-part-type="phylum">Cnidaria</tp:taxon-name-part></tp:taxon-name>, <tp:taxon-name><tp:taxon-name-part taxon-name-part-type="class">Hydrozoa</tp:taxon-name-part></tp:taxon-name>, <tp:taxon-name><tp:taxon-name-part taxon-name-part-type="suborder">Filifera</tp:taxon-name-part></tp:taxon-name>) from South Africa.</article-title><source>Zootaxa</source><volume>3691</volume>(<issue>1</issue>): <fpage>001</fpage>–<lpage>057</lpage>. doi: <ext-link ext-link-type="doi" xlink:href="10.11646/zootaxa.3691.1.1" xlink:type="simple">10.11646/zootaxa.3691.1.1</ext-link></mixed-citation></ref></ref-list></tp:taxon-treatment>
