# Supplementary material for: Southern hemisphere deep-water stylasterid corals including a new species, Errina labrosa sp. n. (Cnidaria, Hydrozoa, Stylasteridae), with notes on some symbiotic scalpellids (Cirripedia, Thoracica, Scalpellidae)
Source: Zookeys. 2015 Jan 19;(472):1–25. doi: 10.3897/zookeys.472.8547 (PMC4304027; doi:10.3897/zookeys.472.8547)
Supplement: XML Treatment for Errina [file zookeys.472.8547-treatment5.xml]

<!DOCTYPE tp:taxon-treatment
  PUBLIC "-//TaxonX//DTD Taxonomic Treatment Publishing DTD v0 20100105//EN" "tax-treatment-NSO.dtd">
<tp:taxon-treatment xmlns:tp="http://www.plazi.org/taxpub"><tp:treatment-meta><kwd-group><label>Taxon classification</label><kwd><named-content content-type="kingdom">Animalia</named-content></kwd><kwd><named-content content-type="order">Anthoathecata</named-content></kwd><kwd><named-content content-type="family">Stylasteridae</named-content></kwd></kwd-group><mixed-citation publication-type="journal"><person-group><name><surname>Pica</surname><given-names>Daniela</given-names></name><name><surname>Cairns</surname><given-names>Stephen D.</given-names></name><name><surname>Puce</surname><given-names>Stefania</given-names></name><name><surname>Newman</surname><given-names>William A.</given-names></name></person-group><article-title>Southern hemisphere deep-water stylasterid corals including a new species, <italic><tp:taxon-name><tp:taxon-name-part taxon-name-part-type="genus">Errina</tp:taxon-name-part> <tp:taxon-name-part taxon-name-part-type="species">labrosa</tp:taxon-name-part></tp:taxon-name></italic> sp. n. (<tp:taxon-name><tp:taxon-name-part taxon-name-part-type="phylum">Cnidaria</tp:taxon-name-part></tp:taxon-name>, <tp:taxon-name><tp:taxon-name-part taxon-name-part-type="class">Hydrozoa</tp:taxon-name-part></tp:taxon-name>, <tp:taxon-name><tp:taxon-name-part taxon-name-part-type="family">Stylasteridae</tp:taxon-name-part></tp:taxon-name>), with notes on some symbiotic scalpellids (<tp:taxon-name><tp:taxon-name-part taxon-name-part-type="infraclass">Cirripedia</tp:taxon-name-part></tp:taxon-name>, <tp:taxon-name><tp:taxon-name-part taxon-name-part-type="superorder">Thoracica</tp:taxon-name-part></tp:taxon-name>, <tp:taxon-name><tp:taxon-name-part taxon-name-part-type="family">Scalpellidae</tp:taxon-name-part></tp:taxon-name>)</article-title><source>Zookeys</source><day>19</day><month>1</month><year>2015</year><volume>2015</volume><issue>472</issue><fpage>1</fpage><lpage>25</lpage><pub-id pub-id-type="doi">10.3897/zookeys.472.8547</pub-id></mixed-citation></tp:treatment-meta><tp:nomenclature><label>Genus</label><tp:taxon-name>
                            <tp:taxon-name-part taxon-name-part-type="genus">Errina</tp:taxon-name-part>
                        </tp:taxon-name><tp:taxon-authority>Gray, 1835</tp:taxon-authority></tp:nomenclature><tp:treatment-sec sec-type="Diagnosis"><title>Diagnosis.</title><p>Gastropores and dactylopores randomly distributed. Coenosteal texture reticulate-granular and linear-imbricate. Lower gastropore lip present in some specimens. Gastrostyles present but ring palisade usually absent. Dactylopore spines represented by up to two types and varying in shape and dimension. Dactylopore spines with a primarily adcauline dactylotome. Dactylostyles rarely present. Ampullae superficial and deep.</p></tp:treatment-sec><tp:treatment-sec sec-type="Discussion"><title>Discussion.</title><p>The genus <italic><tp:taxon-name><tp:taxon-name-part taxon-name-part-type="genus">Errina</tp:taxon-name-part></tp:taxon-name></italic> includes 25 Recent species and one extinct species (<xref ref-type="bibr" rid="B22">Cairns 2014</xref>). The presence of dactylostyles in this genus is reported here for the first time.</p></tp:treatment-sec><tp:treatment-sec sec-type="Type species"><title>Type species.</title><p><italic><tp:taxon-name><tp:taxon-name-part taxon-name-part-type="genus">Millepora</tp:taxon-name-part> <tp:taxon-name-part taxon-name-part-type="species">aspera</tp:taxon-name-part></tp:taxon-name></italic> Linnaeus, 1767.</p></tp:treatment-sec><tp:treatment-sec sec-type="Depth range"><title>Depth range.</title><p>6–1772 m.</p></tp:treatment-sec><tp:treatment-sec sec-type="Distribution"><title>Distribution.</title><p>North Atlantic, Mediterranean Sea, Galápagos, South Africa, Antarctica and Sub-Antarctic area, New Zealand, Japan and Tristan da Cunha Archipelago.</p></tp:treatment-sec><ref-list><ref id="B22"><mixed-citation xmlns:xlink="http://www.w3.org/1999/xlink" xlink:type="simple"><person-group><name name-style="western"><surname>Cairns</surname><given-names>SD</given-names></name></person-group> (<year>2014</year>) <article-title><italic><tp:taxon-name><tp:taxon-name-part taxon-name-part-type="genus">Errina</tp:taxon-name-part></tp:taxon-name></italic> Gray, 1835.</article-title> In: <person-group><name name-style="western"><surname>Schuchert</surname><given-names>P</given-names></name></person-group> (<year>2014</year>) <source>World <tp:taxon-name><tp:taxon-name-part taxon-name-part-type="class">Hydrozoa</tp:taxon-name-part></tp:taxon-name> database</source>. <comment>Accessed through: World Register of Marine Species</comment> at <ext-link ext-link-type="uri" xlink:href="http://www.marinespecies.org/aphia.php?p=taxdetails&amp;id=117242" xlink:type="simple">http://www.marinespecies.org/aphia.php?p=taxdetails&amp;id=117242</ext-link></mixed-citation></ref></ref-list></tp:taxon-treatment>
