# Supplementary material for: Southern hemisphere deep-water stylasterid corals including a new species, Errina labrosa sp. n. (Cnidaria, Hydrozoa, Stylasteridae), with notes on some symbiotic scalpellids (Cirripedia, Thoracica, Scalpellidae)
Source: Zookeys. 2015 Jan 19;(472):1–25. doi: 10.3897/zookeys.472.8547 (PMC4304027; doi:10.3897/zookeys.472.8547)
Supplement: XML Treatment for Errina fissurata [file zookeys.472.8547-treatment7.xml]

<!DOCTYPE tp:taxon-treatment
  PUBLIC "-//TaxonX//DTD Taxonomic Treatment Publishing DTD v0 20100105//EN" "tax-treatment-NSO.dtd">
<tp:taxon-treatment xmlns:tp="http://www.plazi.org/taxpub"><tp:treatment-meta><kwd-group><label>Taxon classification</label><kwd><named-content content-type="kingdom">Animalia</named-content></kwd><kwd><named-content content-type="order">Anthoathecata</named-content></kwd><kwd><named-content content-type="family">Stylasteridae</named-content></kwd></kwd-group><mixed-citation publication-type="journal"><person-group><name><surname>Pica</surname><given-names>Daniela</given-names></name><name><surname>Cairns</surname><given-names>Stephen D.</given-names></name><name><surname>Puce</surname><given-names>Stefania</given-names></name><name><surname>Newman</surname><given-names>William A.</given-names></name></person-group><article-title>Southern hemisphere deep-water stylasterid corals including a new species, <italic><tp:taxon-name><tp:taxon-name-part taxon-name-part-type="genus">Errina</tp:taxon-name-part> <tp:taxon-name-part taxon-name-part-type="species">labrosa</tp:taxon-name-part></tp:taxon-name></italic> sp. n. (<tp:taxon-name><tp:taxon-name-part taxon-name-part-type="phylum">Cnidaria</tp:taxon-name-part></tp:taxon-name>, <tp:taxon-name><tp:taxon-name-part taxon-name-part-type="class">Hydrozoa</tp:taxon-name-part></tp:taxon-name>, <tp:taxon-name><tp:taxon-name-part taxon-name-part-type="family">Stylasteridae</tp:taxon-name-part></tp:taxon-name>), with notes on some symbiotic scalpellids (<tp:taxon-name><tp:taxon-name-part taxon-name-part-type="infraclass">Cirripedia</tp:taxon-name-part></tp:taxon-name>, <tp:taxon-name><tp:taxon-name-part taxon-name-part-type="superorder">Thoracica</tp:taxon-name-part></tp:taxon-name>, <tp:taxon-name><tp:taxon-name-part taxon-name-part-type="family">Scalpellidae</tp:taxon-name-part></tp:taxon-name>)</article-title><source>Zookeys</source><day>19</day><month>1</month><year>2015</year><volume>2015</volume><issue>472</issue><fpage>1</fpage><lpage>25</lpage><pub-id pub-id-type="doi">10.3897/zookeys.472.8547</pub-id></mixed-citation></tp:treatment-meta><tp:nomenclature><tp:taxon-name>
                            <tp:taxon-name-part taxon-name-part-type="genus">Errina</tp:taxon-name-part>
                            <tp:taxon-name-part taxon-name-part-type="species">fissurata</tp:taxon-name-part>
                        </tp:taxon-name><tp:taxon-authority>(Gray, 1872)</tp:taxon-authority><xref ref-type="fig" rid="F2">Figure 2</xref><!--PageBreak--><!--PageBreak--><tp:nomenclature-citation-list><tp:nomenclature-citation><tp:taxon-name><tp:taxon-name-part taxon-name-part-type="genus">Madrepora</tp:taxon-name-part> <tp:taxon-name-part taxon-name-part-type="species">fissurata</tp:taxon-name-part></tp:taxon-name><comment><xref ref-type="bibr" rid="B58">Stokes 1847</xref>: 336</comment></tp:nomenclature-citation><tp:nomenclature-citation><tp:taxon-name><tp:taxon-name-part taxon-name-part-type="genus">Errina</tp:taxon-name-part> <tp:taxon-name-part taxon-name-part-type="species">fissurata</tp:taxon-name-part></tp:taxon-name><comment><xref ref-type="bibr" rid="B30">Gray 1872</xref>: 745; <xref ref-type="bibr" rid="B41">Moseley 1879</xref>: 479; <xref ref-type="bibr" rid="B42">1881</xref>: 84; <xref ref-type="bibr" rid="B3">Boschma 1957</xref>: 53; <xref ref-type="bibr" rid="B5">1964</xref>: 284; <xref ref-type="bibr" rid="B7">Boschma and Lowe 1969</xref>: 15; <xref ref-type="bibr" rid="B18">Cairns 1983a</xref>: 89.</comment></tp:nomenclature-citation><tp:nomenclature-citation><tp:taxon-name><tp:taxon-name-part taxon-name-part-type="genus">Labiopora</tp:taxon-name-part> <tp:taxon-name-part taxon-name-part-type="species">fissurata</tp:taxon-name-part></tp:taxon-name><comment><xref ref-type="bibr" rid="B33">Hickson 1912</xref>: 878.</comment></tp:nomenclature-citation><!--PageBreak--><tp:nomenclature-citation><tp:taxon-name><tp:taxon-name-part taxon-name-part-type="genus">Errina</tp:taxon-name-part> (<tp:taxon-name-part taxon-name-part-type="subgenus">Eu-Errina</tp:taxon-name-part>) <tp:taxon-name-part taxon-name-part-type="species">fissurata</tp:taxon-name-part></tp:taxon-name><comment><xref ref-type="bibr" rid="B12">Broch 1942</xref>: 38.</comment></tp:nomenclature-citation><tp:nomenclature-citation><tp:taxon-name><tp:taxon-name-part taxon-name-part-type="genus">Errina</tp:taxon-name-part> (<tp:taxon-name-part taxon-name-part-type="subgenus">Eu-Errina</tp:taxon-name-part>) <tp:taxon-name-part taxon-name-part-type="species">antarctica</tp:taxon-name-part></tp:taxon-name><comment><xref ref-type="bibr" rid="B14">Broch 1951</xref>: 35 (part of material from sta. 1948).</comment></tp:nomenclature-citation><tp:nomenclature-citation><tp:taxon-name><tp:taxon-name-part taxon-name-part-type="genus">Errina</tp:taxon-name-part> (<tp:taxon-name-part taxon-name-part-type="subgenus">Errina</tp:taxon-name-part>) <tp:taxon-name-part taxon-name-part-type="species">fissurata</tp:taxon-name-part></tp:taxon-name><comment><xref ref-type="bibr" rid="B4">Boschma 1963</xref>: 337; <xref ref-type="bibr" rid="B18">Cairns 1983a</xref>: 89.</comment></tp:nomenclature-citation><tp:nomenclature-citation><tp:taxon-name><tp:taxon-name-part taxon-name-part-type="genus">Errina</tp:taxon-name-part> <tp:taxon-name-part taxon-name-part-type="species">antarctica</tp:taxon-name-part></tp:taxon-name><comment><xref ref-type="bibr" rid="B6">Boschma 1966</xref>: 109 (part of material from sta. 30).</comment></tp:nomenclature-citation></tp:nomenclature-citation-list></tp:nomenclature><tp:treatment-sec sec-type="Material studied"><title>Material studied.</title><p>MNA 3070, MNA 3071: two colonies, Cruise Carbonant 2002, Sta. 24, <named-content xmlns:xlink="http://www.w3.org/1999/xlink" content-type="dwc:verbatimCoordinates" xlink:type="simple">72°30'456"S, 174°05'552"E</named-content>, 438 m depth, 13 January 2002 (in ethanol); MNA 3079, MNA 3080, MNA 3081, MNA 3082, MNA 3086: a total of five colonies, Cruise Tangaroa 2004, Sta. 77, <named-content xmlns:xlink="http://www.w3.org/1999/xlink" content-type="dwc:verbatimCoordinates" xlink:type="simple">72°07'47"S, 172°42'36"E</named-content>, 499 m depth, 14 February 2004 (dry); BNHM 1977.8.10.26: one colony, <italic>Discovery</italic> Expedition, Sta. 1948, <named-content xmlns:xlink="http://www.w3.org/1999/xlink" content-type="dwc:verbatimCoordinates" xlink:type="simple">60°49'24"S, 52°40'00"W</named-content>, 490–610 m depth, 4 January 1937 (in ethanol).</p></tp:treatment-sec><tp:treatment-sec sec-type="Description"><title>Description.</title><p>Specimens consist of up to 16.4 cm long broken branches of uniplanar colonies, all lacking the base (Figure <xref ref-type="fig" rid="F2">2a</xref>). The branching pattern is irregular and dichotomous, most branches oriented nearly parallel (Figure <xref ref-type="fig" rid="F2">2a</xref>). They are oval in cross-section and up to 6 mm in diameter. The blunt tips are 2–3 mm in diameter (Figure <xref ref-type="fig" rid="F2">2b</xref>).</p><fig id="F2" position="float" orientation="portrait"><label>Figure 2.</label><caption><p><italic><tp:taxon-name><tp:taxon-name-part taxon-name-part-type="genus">Errina</tp:taxon-name-part> <tp:taxon-name-part taxon-name-part-type="species">fissurata</tp:taxon-name-part></tp:taxon-name></italic> Gray, 1872. <bold>a</bold> Colony. SEM micrographs of <bold>b</bold> apical branch <bold>c–d</bold> reticulate-granular coenosteal texture <bold>e</bold> gastrostyle <bold>f</bold> bifurcating spines of gastrostyle <bold>g</bold> different type of pores: gastropore (black arrow), large dactylopore spine (yellow arrow), small dactylopore spine (orange arrow) and large round pore (red arrow) <bold>h</bold> large dactylopore spine (yellow arrow), small dactylopore spines (orange arrows) and large round pore (red arrow) <bold>i</bold> large adcauline dactylopore spines <bold>j</bold> dactylostyles <bold>k</bold> small dactylopore spine <bold>l</bold> female ampulla <bold>m</bold> male ampulla.</p></caption><graphic xmlns:xlink="http://www.w3.org/1999/xlink" xlink:href="zookeys-472-001-g002.jpg" position="float" orientation="portrait" xlink:type="simple" id="oo_36993.jpg"/></fig><p>The colour of the coenosteum is pale orange (Figure <xref ref-type="fig" rid="F2">2a</xref>) with the core of the branches white. The texture is reticulate-granular with small and rounded granules 1.4–10 µm in diameter (Figures <xref ref-type="fig" rid="F2">2c, d</xref>). On the surface there are non-linear slits, up to 140 µm wide and provided with teeth projecting inward (Figure <xref ref-type="fig" rid="F2">2d</xref>). They connect the coenosteal pores, 20–30 µm in diameter (Figure <xref ref-type="fig" rid="F2">2d</xref>).</p><p>The gastropores and dactylopores are scattered over the coenosteum (Figure <xref ref-type="fig" rid="F2">2b</xref>). They are decreasing in abundance and density from the tip of each branch towards the base, being mainly present on the lateral branch edges and almost absent on the faces while they are generally lacking in the basal region. The round gastropores, 100–300 µm in diameter, are not lipped and the gastrostyle tips are visible from the coenosteum surface (Figure <xref ref-type="fig" rid="F2">2b</xref>). The gastrostyles are robust and lanceolate without ridges and have multi-tipped bifurcating spines (Figures <xref ref-type="fig" rid="F2">2e, f</xref>). They are up to 470 µm long and up to 220 µm in diameter (L:D=1.7–2.9). Ring palisades and tabulae are not recorded (Figure <xref ref-type="fig" rid="F2">2e</xref>).</p><p>The coenosteum surface contains two kinds of dactylopores, with either large or small spines, which protrude perpendicularly from it (Figure <xref ref-type="fig" rid="F2">2g</xref>). The large spines are U-shaped in cross-section and have an adcauline opening; they are mainly present in the distal portion of the branches (Figures <xref ref-type="fig" rid="F2">2h–j</xref>). They are 250–400 µm long with a diameter of 250–500 µm and are characterised by a thick porous wall (Figure <xref ref-type="fig" rid="F2">2h</xref>). Laterally they are composed of smooth overlapping platelets, while the internal wall is characterised by the typical reticulate texture (Figures <xref ref-type="fig" rid="F2">2i, j</xref>). The dactylotome is 60–110 µm wide (Figure <xref ref-type="fig" rid="F2">2j</xref>). From the apex to the base, the large dactylopore spines tend to become flush with the coenosteum and to disappear from the colony faces, remaining only on the lateral branch edges. The small spines are scattered between the large ones (Figures <xref ref-type="fig" rid="F2">2g, h, k</xref>), and, toward the base of the colony they become increasingly difficult to distinguish from the large dactylopores. Their external wall is smooth or reticulate and measures 60–140 × 60–85 µm in diameter and up to 70 µm in length (Figures <xref ref-type="fig" rid="F2">2h, k</xref>). The dactylotome is randomly <!--PageBreak--><!--PageBreak-->oriented (Figure <xref ref-type="fig" rid="F2">2h</xref>). Dactylostyles are present only in the large spines (Figure <xref ref-type="fig" rid="F2">2j</xref>). They are composed by rudimentary elements up to 35 µm long and are arranged in two linear series on the lateral internal wall of the spine.</p><p>Large round pores (50–90 µm in diameter) almost flush with the coenosteum. They are scattered over the coral surface between the dactylopore spines (Figures <xref ref-type="fig" rid="F2">2g, h</xref>).</p><p>The colonies present sexual dimorphism in both size and position of the ampullae. The female colonies have round ampullae (up to 1 mm in diameter) that protrude from the coenosteum surface (Figure <xref ref-type="fig" rid="F2">2l</xref>). Small dactylopores are frequently present over the ampullae. The efferent pores are up to 175 µm in diameter and may be visible laterally. Male colonies have smaller, round to elliptical ampullae (up to 500 µm in diameter), which are partially embedded in the coenosteum and almost no detectable at the surface (Figure <xref ref-type="fig" rid="F2">2m</xref>).</p></tp:treatment-sec><tp:treatment-sec sec-type="Remarks"><title>Remarks.</title><p>In the Antarctic and Sub-Antarctic region 11 <italic><tp:taxon-name><tp:taxon-name-part taxon-name-part-type="genus">Errina</tp:taxon-name-part></tp:taxon-name></italic> species have been recorded (<xref ref-type="bibr" rid="B19">Cairns 1983b</xref>, <xref ref-type="bibr" rid="B20">1991</xref>). Among them, <italic><tp:taxon-name><tp:taxon-name-part taxon-name-part-type="genus">Errina</tp:taxon-name-part> <tp:taxon-name-part taxon-name-part-type="species">fissurata</tp:taxon-name-part></tp:taxon-name></italic> and <italic><tp:taxon-name><tp:taxon-name-part taxon-name-part-type="genus">Errina</tp:taxon-name-part> <tp:taxon-name-part taxon-name-part-type="species">antarctica</tp:taxon-name-part></tp:taxon-name></italic> are very similar to our specimens in various characters such as coenosteum colour and texture, non-lipped gastropore, and in having two kinds of dactylopores. The characteristic shape of the large dactylopore spines, the shape of the gastrostyles and the dimorphism of the ampullae reported in <italic><tp:taxon-name><tp:taxon-name-part taxon-name-part-type="genus">Errina</tp:taxon-name-part> <tp:taxon-name-part taxon-name-part-type="species">fissurata</tp:taxon-name-part></tp:taxon-name></italic> clearly match with our Antarctic specimens. Moreover, <italic><tp:taxon-name><tp:taxon-name-part taxon-name-part-type="genus">Errina</tp:taxon-name-part> <tp:taxon-name-part taxon-name-part-type="species">fissurata</tp:taxon-name-part></tp:taxon-name></italic> and <italic><tp:taxon-name><tp:taxon-name-part taxon-name-part-type="genus">Errina</tp:taxon-name-part> <tp:taxon-name-part taxon-name-part-type="species">antarctica</tp:taxon-name-part></tp:taxon-name></italic> show a distinct geographical and bathymetric distribution: <italic><tp:taxon-name><tp:taxon-name-part taxon-name-part-type="genus">Errina</tp:taxon-name-part> <tp:taxon-name-part taxon-name-part-type="species">fissurata</tp:taxon-name-part></tp:taxon-name></italic> is described around continental Antarctic, and almost exclusively at &gt; 300 m depth, whereas <italic><tp:taxon-name><tp:taxon-name-part taxon-name-part-type="genus">Errina</tp:taxon-name-part> <tp:taxon-name-part taxon-name-part-type="species">antarctica</tp:taxon-name-part></tp:taxon-name></italic> is only known from South America and usually reported from &lt; 300 m depth.</p><p>Our specimens compare favourably with samples described by <xref ref-type="bibr" rid="B18">Cairns (1983a)</xref>, but differ in having the coenosteal pores distinguishable at the coenosteum surface, the presence of large pores at the surface, and having dactylostyles in the large dactylopores, never described before for this species. To date, the only other <italic><tp:taxon-name><tp:taxon-name-part taxon-name-part-type="genus">Errina</tp:taxon-name-part></tp:taxon-name></italic> species described with dactylostyles is <italic><tp:taxon-name><tp:taxon-name-part taxon-name-part-type="genus">Errina</tp:taxon-name-part> <tp:taxon-name-part taxon-name-part-type="species">capensis</tp:taxon-name-part></tp:taxon-name></italic> Hickson, 1912 from South Africa (<xref ref-type="bibr" rid="B23">Cairns and Zibrowius 2013</xref>).</p></tp:treatment-sec><ref-list><ref id="B58"><mixed-citation xmlns:xlink="http://www.w3.org/1999/xlink" xlink:type="simple"><person-group><name name-style="western"><surname>Stokes</surname><given-names>C</given-names></name></person-group> (<year>1847</year>) <article-title>Remarks on some corals obtained from great depths in the Antarctic Ocean, in a letter from Charles Stokes to Captain Sir James C. Ross.</article-title> In: <person-group><name name-style="western"><surname>Ross</surname><given-names>JC</given-names></name></person-group>. <source>A voyage of discovery and research in the southern and Antarctic regions during the years 1839–43</source>, <publisher-loc>London</publisher-loc>, <volume>vol. 1</volume>, Appendix IV, <fpage>334</fpage>–<lpage>338</lpage>.</mixed-citation></ref><ref id="B30"><mixed-citation xmlns:xlink="http://www.w3.org/1999/xlink" xlink:type="simple"><person-group><name name-style="western"><surname>Gray</surname><given-names>JE</given-names></name></person-group> (<year>1872</year>) <article-title>Notes on corals from the South and Antarctic Seas.</article-title><source>Proceedings of the Zoological Society of London</source><volume>1872</volume>: <fpage>744</fpage>–<lpage>747</lpage>.</mixed-citation></ref><ref id="B41"><mixed-citation xmlns:xlink="http://www.w3.org/1999/xlink" xlink:type="simple"><person-group><name name-style="western"><surname>Moseley</surname><given-names>HN</given-names></name></person-group> (<year>1879</year>) <article-title>On the structure of the <tp:taxon-name><tp:taxon-name-part taxon-name-part-type="family">Stylasteridae</tp:taxon-name-part></tp:taxon-name>, a family of the hydroid stony corals.</article-title><source>Philosophical Transactions of the Royal Society of London</source><volume>169</volume>: <fpage>425</fpage>–<lpage>503</lpage>. doi: <ext-link ext-link-type="doi" xlink:href="10.1098/rstl.1878.0014" xlink:type="simple">10.1098/rstl.1878.0014</ext-link></mixed-citation></ref><ref id="B42"><mixed-citation xmlns:xlink="http://www.w3.org/1999/xlink" xlink:type="simple"><person-group><name name-style="western"><surname>Moseley</surname><given-names>HN</given-names></name></person-group> (<year>1881</year>) <article-title>Report on certain Hydroid, Alcyonarian and Madreporarian corals procured during the voyage of H.M.S. Challenger in the years 1873–1876. Part 1. on the <tp:taxon-name><tp:taxon-name-part taxon-name-part-type="order">Hydrocorallinae</tp:taxon-name-part></tp:taxon-name>.</article-title><source>Report On The Scientific Results Of The Voyage Of H.M.S. Challenger Zool</source><volume>2</volume>: <fpage>1</fpage>–<lpage>101</lpage>.</mixed-citation></ref><ref id="B3"><mixed-citation xmlns:xlink="http://www.w3.org/1999/xlink" xlink:type="simple"><person-group><name name-style="western"><surname>Boschma</surname><given-names>H</given-names></name></person-group> (<year>1957</year>) <article-title>List of the described species in the Order <tp:taxon-name><tp:taxon-name-part taxon-name-part-type="order">Stylasterina</tp:taxon-name-part></tp:taxon-name>.</article-title><source>Zoologische Verhandelingen, Leiden</source><volume>33</volume>: <fpage>1</fpage>–<lpage>72</lpage>.</mixed-citation></ref><ref id="B5"><mixed-citation xmlns:xlink="http://www.w3.org/1999/xlink" xlink:type="simple"><person-group><name name-style="western"><surname>Boschma</surname><given-names>H</given-names></name></person-group> (<year>1964</year>) <article-title><tp:taxon-name><tp:taxon-name-part taxon-name-part-type="genus">Errina</tp:taxon-name-part> (<tp:taxon-name-part taxon-name-part-type="subgenus">Lepidopora</tp:taxon-name-part>) <tp:taxon-name-part taxon-name-part-type="species">decipiens</tp:taxon-name-part></tp:taxon-name>, a new stylasterine coral from the West Indies.</article-title><source>Proceedings Koninklijke Nederlanse Akademie van Wetenschappen (C)</source><volume>67</volume>: <fpage>55</fpage>–<lpage>63</lpage>.</mixed-citation></ref><ref id="B7"><mixed-citation xmlns:xlink="http://www.w3.org/1999/xlink" xlink:type="simple"><person-group><name name-style="western"><surname>Boschma</surname><given-names>H</given-names></name><name name-style="western"><surname>Lowe</surname><given-names>TP</given-names></name></person-group> (<year>1969</year>) <article-title>Distribution of selected groups of marine invertebrates in waters south of 35°S latitude, <tp:taxon-name><tp:taxon-name-part taxon-name-part-type="order">Stylasterina</tp:taxon-name-part></tp:taxon-name>.</article-title><source>Antarctic Map Folio Series</source><volume>11</volume>: <fpage>14</fpage>–<lpage>15</lpage>.</mixed-citation></ref><ref id="B18"><mixed-citation xmlns:xlink="http://www.w3.org/1999/xlink" xlink:type="simple"><person-group><name name-style="western"><surname>Cairns</surname><given-names>SD</given-names></name></person-group> (<year>1983a</year>) <article-title>Antarctic and Subantarctic <tp:taxon-name><tp:taxon-name-part taxon-name-part-type="order">Stylasterina</tp:taxon-name-part></tp:taxon-name> (<tp:taxon-name><tp:taxon-name-part taxon-name-part-type="phylum">Coelenterata</tp:taxon-name-part></tp:taxon-name>: <tp:taxon-name><tp:taxon-name-part taxon-name-part-type="class">Hydrozoa</tp:taxon-name-part></tp:taxon-name>).</article-title><source>Antarctic Research Series</source><volume>38</volume>: <fpage>61</fpage>–<lpage>164</lpage>. doi: <ext-link ext-link-type="doi" xlink:href="10.1029/AR038p0061" xlink:type="simple">10.1029/AR038p0061</ext-link></mixed-citation></ref><ref id="B33"><mixed-citation xmlns:xlink="http://www.w3.org/1999/xlink" xlink:type="simple"><person-group><name name-style="western"><surname>Hickson</surname><given-names>SJ</given-names></name></person-group> (<year>1912</year>) <article-title>On the hydrocoralline genus <italic><tp:taxon-name><tp:taxon-name-part taxon-name-part-type="genus">Errina</tp:taxon-name-part></tp:taxon-name></italic>.</article-title><source>Proceedings of the Zoological Society of London</source><volume>1912</volume>: <fpage>876</fpage>–<lpage>898</lpage>.</mixed-citation></ref><ref id="B12"><mixed-citation xmlns:xlink="http://www.w3.org/1999/xlink" xlink:type="simple"><person-group><name name-style="western"><surname>Broch</surname><given-names>H</given-names></name></person-group> (<year>1942</year>) <article-title>Investigations of <tp:taxon-name><tp:taxon-name-part taxon-name-part-type="family">Stylasteridae</tp:taxon-name-part></tp:taxon-name> (Hydrocorals). Skrifterutgittav Norske Videnskaps-Akaddemi I Oslo. 1.</article-title><source>Matematisk-Naturvidenskapelig Klasse</source><volume>3</volume>: <fpage>1</fpage>–<lpage>113</lpage>.</mixed-citation></ref><ref id="B14"><mixed-citation xmlns:xlink="http://www.w3.org/1999/xlink" xlink:type="simple"><person-group><name name-style="western"><surname>Broch</surname><given-names>H</given-names></name></person-group> (<year>1951</year>) <article-title><tp:taxon-name><tp:taxon-name-part taxon-name-part-type="family">Stylasteridae</tp:taxon-name-part></tp:taxon-name> (Hydrocorals) from the Southern Seas.</article-title><source>Discovery Report</source><volume>26</volume>: <fpage>33</fpage>–<lpage>46</lpage>.</mixed-citation></ref><ref id="B4"><mixed-citation xmlns:xlink="http://www.w3.org/1999/xlink" xlink:type="simple"><person-group><name name-style="western"><surname>Boschma</surname><given-names>H</given-names></name></person-group> (<year>1963</year>) <article-title>On the stylasterine genus <italic><tp:taxon-name><tp:taxon-name-part taxon-name-part-type="genus">Errina</tp:taxon-name-part></tp:taxon-name></italic>, with the description of a new species.</article-title><source>Proceedings Koninklijke Nederlanse Akademie van Wetenschappen (C)</source><volume>66</volume>: <fpage>331</fpage>–<lpage>344</lpage>.</mixed-citation></ref><ref id="B6"><mixed-citation xmlns:xlink="http://www.w3.org/1999/xlink" xlink:type="simple"><person-group><name name-style="western"><surname>Boschma</surname><given-names>H</given-names></name></person-group> (<year>1966</year>) <article-title><tp:taxon-name><tp:taxon-name-part taxon-name-part-type="order">Stylasterina</tp:taxon-name-part></tp:taxon-name>.</article-title><source>B.A.N.Z.A.R.E. Reports (B)</source><volume>9</volume>: <fpage>109</fpage>–<lpage>120</lpage>.</mixed-citation></ref><ref id="B19"><mixed-citation xmlns:xlink="http://www.w3.org/1999/xlink" xlink:type="simple"><person-group><name name-style="western"><surname>Cairns</surname><given-names>SD</given-names></name></person-group> (<year>1983b</year>) <article-title>A generic revision of the <tp:taxon-name><tp:taxon-name-part taxon-name-part-type="order">Stylasterina</tp:taxon-name-part></tp:taxon-name> (<tp:taxon-name><tp:taxon-name-part taxon-name-part-type="phylum">Coelenterata</tp:taxon-name-part></tp:taxon-name>: <tp:taxon-name><tp:taxon-name-part taxon-name-part-type="class">Hydrozoa</tp:taxon-name-part></tp:taxon-name>). Part 1. description of the genera.</article-title><source>Bulletin of Marine Science</source><volume>33</volume>: <fpage>427</fpage>–<lpage>508</lpage>.</mixed-citation></ref><ref id="B20"><mixed-citation xmlns:xlink="http://www.w3.org/1999/xlink" xlink:type="simple"><person-group><name name-style="western"><surname>Cairns</surname><given-names>SD</given-names></name></person-group> (<year>1991</year>) <article-title>The marine fauna of New Zealand, <tp:taxon-name><tp:taxon-name-part taxon-name-part-type="family">Stylasteridae</tp:taxon-name-part></tp:taxon-name> (<tp:taxon-name><tp:taxon-name-part taxon-name-part-type="phylum">Cnidaria</tp:taxon-name-part></tp:taxon-name>, <tp:taxon-name><tp:taxon-name-part taxon-name-part-type="order">Hydroida</tp:taxon-name-part></tp:taxon-name>).</article-title><source>New Zealand Oceanographic Institute Memoir</source><volume>98</volume>: <fpage>1</fpage>–<lpage>179</lpage>.</mixed-citation></ref><ref id="B23"><mixed-citation xmlns:xlink="http://www.w3.org/1999/xlink" xlink:type="simple"><person-group><name name-style="western"><surname>Cairns</surname><given-names>SD</given-names></name><name name-style="western"><surname>Zibrowius</surname><given-names>H</given-names></name></person-group> (<year>2013</year>) <article-title><tp:taxon-name><tp:taxon-name-part taxon-name-part-type="family">Stylasteridae</tp:taxon-name-part></tp:taxon-name> (<tp:taxon-name><tp:taxon-name-part taxon-name-part-type="phylum">Cnidaria</tp:taxon-name-part></tp:taxon-name>, <tp:taxon-name><tp:taxon-name-part taxon-name-part-type="class">Hydrozoa</tp:taxon-name-part></tp:taxon-name>, <tp:taxon-name><tp:taxon-name-part taxon-name-part-type="suborder">Filifera</tp:taxon-name-part></tp:taxon-name>) from South Africa.</article-title><source>Zootaxa</source><volume>3691</volume>(<issue>1</issue>): <fpage>001</fpage>–<lpage>057</lpage>. doi: <ext-link ext-link-type="doi" xlink:href="10.11646/zootaxa.3691.1.1" xlink:type="simple">10.11646/zootaxa.3691.1.1</ext-link></mixed-citation></ref></ref-list></tp:taxon-treatment>
