# Supplementary material for: Southern hemisphere deep-water stylasterid corals including a new species, Errina labrosa sp. n. (Cnidaria, Hydrozoa, Stylasteridae), with notes on some symbiotic scalpellids (Cirripedia, Thoracica, Scalpellidae)
Source: Zookeys. 2015 Jan 19;(472):1–25. doi: 10.3897/zookeys.472.8547 (PMC4304027; doi:10.3897/zookeys.472.8547)
Supplement: XML Treatment for Errina labrosa [file zookeys.472.8547-treatment8.xml]

<!DOCTYPE tp:taxon-treatment
  PUBLIC "-//TaxonX//DTD Taxonomic Treatment Publishing DTD v0 20100105//EN" "tax-treatment-NSO.dtd">
<tp:taxon-treatment xmlns:tp="http://www.plazi.org/taxpub"><tp:treatment-meta><kwd-group><label>Taxon classification</label><kwd><named-content content-type="kingdom">Animalia</named-content></kwd><kwd><named-content content-type="order">Anthoathecata</named-content></kwd><kwd><named-content content-type="family">Stylasteridae</named-content></kwd></kwd-group><mixed-citation publication-type="journal"><person-group><name><surname>Pica</surname><given-names>Daniela</given-names></name><name><surname>Cairns</surname><given-names>Stephen D.</given-names></name><name><surname>Puce</surname><given-names>Stefania</given-names></name><name><surname>Newman</surname><given-names>William A.</given-names></name></person-group><article-title>Southern hemisphere deep-water stylasterid corals including a new species, <italic><tp:taxon-name><tp:taxon-name-part taxon-name-part-type="genus">Errina</tp:taxon-name-part> <tp:taxon-name-part taxon-name-part-type="species">labrosa</tp:taxon-name-part></tp:taxon-name></italic> sp. n. (<tp:taxon-name><tp:taxon-name-part taxon-name-part-type="phylum">Cnidaria</tp:taxon-name-part></tp:taxon-name>, <tp:taxon-name><tp:taxon-name-part taxon-name-part-type="class">Hydrozoa</tp:taxon-name-part></tp:taxon-name>, <tp:taxon-name><tp:taxon-name-part taxon-name-part-type="family">Stylasteridae</tp:taxon-name-part></tp:taxon-name>), with notes on some symbiotic scalpellids (<tp:taxon-name><tp:taxon-name-part taxon-name-part-type="infraclass">Cirripedia</tp:taxon-name-part></tp:taxon-name>, <tp:taxon-name><tp:taxon-name-part taxon-name-part-type="superorder">Thoracica</tp:taxon-name-part></tp:taxon-name>, <tp:taxon-name><tp:taxon-name-part taxon-name-part-type="family">Scalpellidae</tp:taxon-name-part></tp:taxon-name>)</article-title><source>Zookeys</source><day>19</day><month>1</month><year>2015</year><volume>2015</volume><issue>472</issue><fpage>1</fpage><lpage>25</lpage><pub-id pub-id-type="doi">10.3897/zookeys.472.8547</pub-id></mixed-citation></tp:treatment-meta><tp:nomenclature><tp:taxon-name>
                            <tp:taxon-name-part taxon-name-part-type="genus">Errina</tp:taxon-name-part>
                            <tp:taxon-name-part taxon-name-part-type="species">labrosa</tp:taxon-name-part>
                            <object-id xmlns:xlink="http://www.w3.org/1999/xlink" content-type="zoobank" xlink:type="simple">http://zoobank.org/5F5BDBA9-ED95-47AC-8533-71208763C146</object-id>
                        </tp:taxon-name><tp:taxon-authority>Pica, Cairns &amp; Puce</tp:taxon-authority><tp:taxon-status xmlns:xlink="http://www.w3.org/1999/xlink" xlink:type="simple">sp. n.</tp:taxon-status><xref ref-type="fig" rid="F3">Figures 3</xref><xref ref-type="fig" rid="F4">, 4</xref><xref ref-type="fig" rid="F5">, 5</xref></tp:nomenclature><tp:treatment-sec sec-type="Holotype"><title>Holotype.</title><p>BNHM 1977.8.10.2: four branches of a single colony, <italic>Discovery</italic> Expedition Sta 6, Tristan da Cunha, 3 miles N 30° E of Settlement, 80–140 m depth, 1 February1926 (in ethanol).</p></tp:treatment-sec><tp:treatment-sec sec-type="Paratypes"><title>Paratypes.</title><p>MNA 3085: two colonies, Cruise Icefish 2004 (dry); MNA 3087: several fragments (dry).</p></tp:treatment-sec><tp:treatment-sec sec-type="Diagnosis"><title>Diagnosis.</title><p>The new species has a characteristic abcauline lip, ring palisade and one type of dactylopore with very elongated spines.</p></tp:treatment-sec><tp:treatment-sec sec-type="Description"><title>Description.</title><p>The holotype (Figure <xref ref-type="fig" rid="F3">3a</xref>) is composed of several branches of a single colony. The larger branch is about 10 cm long and 9 cm wide. The other specimens <!--PageBreak-->(Figure <xref ref-type="fig" rid="F3">3b</xref>) consist of two large colonies and one small and broken colony attached to a black coral. All colonies have an wide base from where flabellate and uniplanar branches arise. Their bases are elliptical in cross-section and the axis of the largest colony is 6 <!--PageBreak-->by 4 mm. The apexes are up to 1 mm in diameter. The branches are irregularly sparse and unequal, without anastomosis.</p><fig id="F3" position="float" orientation="portrait"><label>Figure 3.</label><caption><p><italic><tp:taxon-name><tp:taxon-name-part taxon-name-part-type="genus">Errina</tp:taxon-name-part> <tp:taxon-name-part taxon-name-part-type="species">labrosa</tp:taxon-name-part></tp:taxon-name></italic> sp. n. <bold>a–b</bold> Holotype. SEM micrographs of <bold>c</bold> spiny branch apex with gastropores and dactylopores uniformly distributed <bold>d</bold> middle portion of the colony <bold>e</bold> lateral view of the colony branch with gastropores are aligned and surrounded by the dactylopores <bold>f</bold> superficial coenosteum without pore <bold>g</bold> texture reticulate-granular <bold>h</bold> gastropore with lip <bold>i</bold> gastropore without lip.</p></caption><graphic xmlns:xlink="http://www.w3.org/1999/xlink" xlink:href="zookeys-472-001-g003.jpg" position="float" orientation="portrait" xlink:type="simple" id="oo_36994.jpg"/></fig><p>The gastropores and the dactylopores are predominantly concentrated on the terminal branches (Figure <xref ref-type="fig" rid="F3">3c</xref>) and decrease in abundance towards the base (Figures <xref ref-type="fig" rid="F3">3d–f</xref>). In this region the pores remain confined to the lateral branch edges where the gastropores are aligned and surrounded by dactylopores characterised by a small spine.</p><!--PageBreak--><p>The coenosteum is white-cream in colour and the texture is reticulate-granular with poorly-defined granules (Figure <xref ref-type="fig" rid="F3">3g</xref>). The strips are irregular in shape, 21–79 µm wide. The surface appears uniformly lumpy.</p><p>The gastropores are circular in shape (Figures <xref ref-type="fig" rid="F3">3h–i</xref>), 80–150 µm in diameter. Predominantly in the apical region of the colony they are bordered by a well-pronounced abcauline lip (Figure <xref ref-type="fig" rid="F3">3h</xref>). This lip is porous and rounded to rectangular in shape, up to 273 µm wide, and may bear one or two dactylopore spines. The gastropore tubes are cylindrical and shallow, gastrostyles are visible at the surface. The gastrostyle (Figure <xref ref-type="fig" rid="F4">4a</xref>) has a spindle shape, ornamented with multi-tipped bifurcating spines (Figure <xref ref-type="fig" rid="F4">4b</xref>) in the apical portion, while the basal region presents a small smooth constriction. They measure 205–289 × 68–114 µm (L:D=2.3–3.4). The wall of the gastropore tube bears a diffuse ring palisade (Figure <xref ref-type="fig" rid="F4">4c</xref>) composed of irregularly shaped elements up to 20 µm in diameter. Tabulae are absent.</p><fig id="F4" position="float" orientation="portrait"><label>Figure 4.</label><caption><p><italic><tp:taxon-name><tp:taxon-name-part taxon-name-part-type="genus">Errina</tp:taxon-name-part> <tp:taxon-name-part taxon-name-part-type="species">labrosa</tp:taxon-name-part></tp:taxon-name></italic> sp. n. SEM micrographs of <bold>a</bold> gastrostyle <bold>b</bold> multitipped bifurcating spines of the gastrostyle <bold>c</bold> diffuse ring palisade <bold>d–f</bold> dactylopores from the apical region to the base.</p></caption><graphic xmlns:xlink="http://www.w3.org/1999/xlink" xlink:href="zookeys-472-001-g004.jpg" position="float" orientation="portrait" xlink:type="simple" id="oo_36995.jpg"/></fig><p>Dactylopores are of one kind. In the apical branches they are adcauline and bordered by well-defined spines (Figures <xref ref-type="fig" rid="F4">4d–f</xref>; <xref ref-type="fig" rid="F5">5a</xref>). These spines are 104–244 µm long and 158–223 µm wide, truncate, with a long groove (the dactylotome) 300–550 µm long, which is oriented with an angle up to 45° with respect to the branch surface. Laterally, the spines show the same texture as the surface, while the internal wall is characterised by rudimentary dactylostyles, uniformly distributed on all surfaces (Figure <xref ref-type="fig" rid="F5">5b</xref>). The dactylostyle elements are rounded and 2–6 µm in diameter. The dactylotome is 48–73 µm wide. Proximally, the dactylopore spines are shorter with a smaller groove. In this region the spines are oriented in all directions and they are located mainly on the lateral side of the branches around the gastropores.</p><fig id="F5" position="float" orientation="portrait"><label>Figure 5.</label><caption><p><italic><tp:taxon-name><tp:taxon-name-part taxon-name-part-type="genus">Errina</tp:taxon-name-part> <tp:taxon-name-part taxon-name-part-type="species">labrosa</tp:taxon-name-part></tp:taxon-name></italic> sp. n. SEM micrographs of <bold>a</bold> dactylopore without spine <bold>b</bold> dactylostyle <bold>c–d</bold> ampullae.</p></caption><graphic xmlns:xlink="http://www.w3.org/1999/xlink" xlink:href="zookeys-472-001-g005.jpg" position="float" orientation="portrait" xlink:type="simple" id="oo_36996.jpg"/></fig><p>The ampullae (Figures <xref ref-type="fig" rid="F5">5c–d</xref>) are distributed homogenously over the colony. In the apical branches they are external while in the basal branches they are predominantly internal. The female ampullae, 550–842 µm in diameter, are round in shape but appear hemispherical from outside, and may have some dactylopores above them (Figure <xref ref-type="fig" rid="F5">5c</xref>) and an efferent pore on one side (Figure <xref ref-type="fig" rid="F5">5c</xref>). The male ampullae, 400–500 µm in diameter, are also round in shape (Figure <xref ref-type="fig" rid="F5">5d</xref>). No efferent pores were observed for them.</p></tp:treatment-sec><tp:treatment-sec sec-type="Remarks"><title>Remarks.</title><p>Among the 25 known species of <italic><tp:taxon-name><tp:taxon-name-part taxon-name-part-type="genus">Errina</tp:taxon-name-part></tp:taxon-name></italic>, the only two other species having a gastropore lip, ring palisade and one type of dactylopore, as in our species, are <italic><tp:taxon-name><tp:taxon-name-part taxon-name-part-type="genus">Errina</tp:taxon-name-part> <tp:taxon-name-part taxon-name-part-type="species">cheilopora</tp:taxon-name-part></tp:taxon-name></italic> Cairns, 1983 and <italic><tp:taxon-name><tp:taxon-name-part taxon-name-part-type="genus">Errina</tp:taxon-name-part> <tp:taxon-name-part taxon-name-part-type="species">reticulata</tp:taxon-name-part></tp:taxon-name></italic> Cairns, 1991. The gastropore lip of these two species projects over the gastropore (<xref ref-type="bibr" rid="B20">Cairns 1991</xref>) and therefore differs in shape with respect to the lip observed in our specimens. In addition, both species have large gastropores (180–330 µm and 140–200 µm, respectively) and mainly show a linear-granular texture (<xref ref-type="bibr" rid="B20">Cairns 1991</xref>). Our specimens show a characteristic gastropore lip and very elongated dactylopore spines, which distinguish <italic><tp:taxon-name><tp:taxon-name-part taxon-name-part-type="genus">Errina</tp:taxon-name-part> <tp:taxon-name-part taxon-name-part-type="species">labrosa</tp:taxon-name-part></tp:taxon-name></italic> easily from the other species. Moreover, from a geographic point of view, <italic><tp:taxon-name><tp:taxon-name-part taxon-name-part-type="genus">Errina</tp:taxon-name-part> <tp:taxon-name-part taxon-name-part-type="species">labrosa</tp:taxon-name-part></tp:taxon-name></italic> together with <italic><tp:taxon-name><tp:taxon-name-part taxon-name-part-type="genus">Inferiolabiata</tp:taxon-name-part> <tp:taxon-name-part taxon-name-part-type="species">spinosa</tp:taxon-name-part></tp:taxon-name></italic> (see above) represent the first identified stylasterids from the Tristan da Cunha Archipelago in the central part of the South Atlantic Ocean.</p><!--PageBreak--><p><italic><tp:taxon-name><tp:taxon-name-part taxon-name-part-type="genus">Errina</tp:taxon-name-part></tp:taxon-name></italic> was reported earlier from Tristan da Cunha by <xref ref-type="bibr" rid="B42">Moseley (1881)</xref> based on a specimen dredged by the <italic><tp:taxon-name><tp:taxon-name-part taxon-name-part-type="genus">Challenger</tp:taxon-name-part></tp:taxon-name></italic> Expedition (Sta. 135), which was identified as <italic><tp:taxon-name><tp:taxon-name-part taxon-name-part-type="genus">Errina</tp:taxon-name-part> <tp:taxon-name-part taxon-name-part-type="species">labiata</tp:taxon-name-part></tp:taxon-name></italic> (now <italic><tp:taxon-name><tp:taxon-name-part taxon-name-part-type="genus">Inferiolabiata</tp:taxon-name-part> <tp:taxon-name-part taxon-name-part-type="species">labiata</tp:taxon-name-part></tp:taxon-name></italic>). <xref ref-type="bibr" rid="B5">Boschma (1964)</xref> doubted this identification because he noted that the openings of the groove spines of the dactylopores are turned toward the basal part of the colony instead of the apical part, as in <italic><tp:taxon-name><tp:taxon-name-part taxon-name-part-type="genus">Inferiolabiata</tp:taxon-name-part> <tp:taxon-name-part taxon-name-part-type="species">labiata</tp:taxon-name-part></tp:taxon-name></italic>. He identified the specimen as <italic><tp:taxon-name><tp:taxon-name-part taxon-name-part-type="genus">Errina</tp:taxon-name-part> <tp:taxon-name-part taxon-name-part-type="species">gracilis</tp:taxon-name-part></tp:taxon-name></italic>. Subsequently <xref ref-type="bibr" rid="B18">Cairns (1983a)</xref>, reviewing the stylasterids from the Antarctic and Subantarctic region, reidentified the same specimen as <tp:taxon-name><tp:taxon-name-part taxon-name-part-type="genus">Errina</tp:taxon-name-part> (<tp:taxon-name-part taxon-name-part-type="subgenus">Errina</tp:taxon-name-part>)</tp:taxon-name> sp. to because its poor description that did not allow a correct identification and therefore a comparison with our specimen is impossible.</p></tp:treatment-sec><tp:treatment-sec sec-type="Etymology"><title>Etymology.</title><p>From the Latin word <italic>labrum</italic> (meaning lip) for the characteristic abcauline lip of the gastropores.</p></tp:treatment-sec><ref-list><ref id="B20"><mixed-citation xmlns:xlink="http://www.w3.org/1999/xlink" xlink:type="simple"><person-group><name name-style="western"><surname>Cairns</surname><given-names>SD</given-names></name></person-group> (<year>1991</year>) <article-title>The marine fauna of New Zealand, <tp:taxon-name><tp:taxon-name-part taxon-name-part-type="family">Stylasteridae</tp:taxon-name-part></tp:taxon-name> (<tp:taxon-name><tp:taxon-name-part taxon-name-part-type="phylum">Cnidaria</tp:taxon-name-part></tp:taxon-name>, <tp:taxon-name><tp:taxon-name-part taxon-name-part-type="order">Hydroida</tp:taxon-name-part></tp:taxon-name>).</article-title><source>New Zealand Oceanographic Institute Memoir</source><volume>98</volume>: <fpage>1</fpage>–<lpage>179</lpage>.</mixed-citation></ref><ref id="B42"><mixed-citation xmlns:xlink="http://www.w3.org/1999/xlink" xlink:type="simple"><person-group><name name-style="western"><surname>Moseley</surname><given-names>HN</given-names></name></person-group> (<year>1881</year>) <article-title>Report on certain Hydroid, Alcyonarian and Madreporarian corals procured during the voyage of H.M.S. Challenger in the years 1873–1876. Part 1. on the <tp:taxon-name><tp:taxon-name-part taxon-name-part-type="order">Hydrocorallinae</tp:taxon-name-part></tp:taxon-name>.</article-title><source>Report On The Scientific Results Of The Voyage Of H.M.S. Challenger Zool</source><volume>2</volume>: <fpage>1</fpage>–<lpage>101</lpage>.</mixed-citation></ref><ref id="B5"><mixed-citation xmlns:xlink="http://www.w3.org/1999/xlink" xlink:type="simple"><person-group><name name-style="western"><surname>Boschma</surname><given-names>H</given-names></name></person-group> (<year>1964</year>) <article-title><tp:taxon-name><tp:taxon-name-part taxon-name-part-type="genus">Errina</tp:taxon-name-part> (<tp:taxon-name-part taxon-name-part-type="subgenus">Lepidopora</tp:taxon-name-part>) <tp:taxon-name-part taxon-name-part-type="species">decipiens</tp:taxon-name-part></tp:taxon-name>, a new stylasterine coral from the West Indies.</article-title><source>Proceedings Koninklijke Nederlanse Akademie van Wetenschappen (C)</source><volume>67</volume>: <fpage>55</fpage>–<lpage>63</lpage>.</mixed-citation></ref><ref id="B18"><mixed-citation xmlns:xlink="http://www.w3.org/1999/xlink" xlink:type="simple"><person-group><name name-style="western"><surname>Cairns</surname><given-names>SD</given-names></name></person-group> (<year>1983a</year>) <article-title>Antarctic and Subantarctic <tp:taxon-name><tp:taxon-name-part taxon-name-part-type="order">Stylasterina</tp:taxon-name-part></tp:taxon-name> (<tp:taxon-name><tp:taxon-name-part taxon-name-part-type="phylum">Coelenterata</tp:taxon-name-part></tp:taxon-name>: <tp:taxon-name><tp:taxon-name-part taxon-name-part-type="class">Hydrozoa</tp:taxon-name-part></tp:taxon-name>).</article-title><source>Antarctic Research Series</source><volume>38</volume>: <fpage>61</fpage>–<lpage>164</lpage>. doi: <ext-link ext-link-type="doi" xlink:href="10.1029/AR038p0061" xlink:type="simple">10.1029/AR038p0061</ext-link></mixed-citation></ref></ref-list></tp:taxon-treatment>
